# Supplementary material for: Effects of Menaquinone-7 on the Bone Health of Growing Rats under Calcium Restriction: New Insights from Microbiome-Metabolomics
Source: Nutrients. 2023 Jul 31;15(15):3398. doi: 10.3390/nu15153398 (PMC10421271; doi:10.3390/nu15153398)
Supplement: Supplementary file 1 [file nutrients-15-03398-s001.zip]

Archive with 1 entries (1 files):
- nutrients-2461293-supplementary.pdf
